# Supplementary material for: A Systematic Review on PETTICOAT and STABILISE Techniques for the Management of Complicated Acute Type B Aortic Dissection
Source: Rev Cardiovasc Med. 2023 Jan 31;24(2):34. doi: 10.31083/j.rcm2402034 (PMC11273109; doi:10.31083/j.rcm2402034)
Supplement: Supplementary file 1 [file 2153-8174-24-2-034-s1.zip]

Archive with 2 entries (2 files):
- PRISMA_2020_checklist..pdf
- Supplementary Table.docx
